# Supplementary material for: The Putative S1PR1 Modulator ACT-209905 Impairs Growth and Migration of Glioblastoma Cells In Vitro
Source: Cancers (Basel). 2023 Aug 26;15(17):4273. doi: 10.3390/cancers15174273 (PMC10486705; doi:10.3390/cancers15174273)
Supplement: Supplementary file 1 [file cancers-15-04273-s001.zip]

Archive with 2 entries (2 files):
- Supplementery Figures S1-S5.pdf
- Supplementery File S1.pdf
